# Supplementary material for: System modeling reveals the molecular mechanisms of HSC cell cycle alteration mediated by Maff and Egr3 under leukemia
Source: BMC Syst Biol. 2017 Oct 3;11(Suppl 5):91. doi: 10.1186/s12918-017-0467-4 (PMC5629552; doi:10.1186/s12918-017-0467-4)
Supplement: Supplementary file 7 — Table for the combinatorial numerical tests. Qualitative results of the numerical tests on combinations of possible regulatory relations are documented here, with all 81 combinations exhausted. The first four columns represent the regulatory code, “1” – inhibitory, “2” – none, and “3” – activatory effects, respectively. Molecular actions are indicated by the column headers. The last two columns show the agreement or discrepancy with input experimental data, “0” qualitative discrepancy, “1” qualitative agreement. The input experimental data for model training are the cell-cycle status after transduction of Maff/Egr3 and qRT-PCR results for cell-cycle genes. (XLSX 13 kb) [file 12918_2017_467_MOESM7_ESM.xlsx]

## Sheet: Numerical Tests
Egr3 - Cdk4/6	Maff - p18	Maff - Cdk2	Egr3 - Cdk2	Transducted cell cycle	qRT-PCR gene expr
1	1	1	1	0	0
1	1	1	2	0	0
1	1	1	3	0	0
1	1	2	1	1	1
1	1	2	2	0	0
1	1	2	3	0	0
1	1	3	1	1	1
1	1	3	2	0	0
1	1	3	3	0	0
1	2	1	1	0	0
1	2	1	2	0	0
1	2	1	3	0	0
1	2	2	1	1	0
1	2	2	2	1	0
1	2	2	3	1	0
1	2	3	1	1	0
1	2	3	2	1	0
1	2	3	3	0	0
1	3	1	1	0	0
1	3	1	2	0	0
1	3	1	3	0	0
1	3	2	1	1	0
1	3	2	2	1	0
1	3	2	3	1	0
1	3	3	1	1	0
1	3	3	2	1	0
1	3	3	3	1	0
2	1	1	1	0	0
2	1	1	2	0	0
2	1	1	3	0	0
2	1	2	1	0	0
2	1	2	2	0	0
2	1	2	3	0	0
2	1	3	1	0	0
2	1	3	2	0	0
2	1	3	3	0	0
2	2	1	1	0	0
2	2	1	2	0	0
2	2	1	3	0	0
2	2	2	1	1	0
2	2	2	2	0	0
2	2	2	3	0	0
2	2	3	1	1	0
2	2	3	2	0	0
2	2	3	3	0	0
2	3	1	1	0	0
2	3	1	2	0	0
2	3	1	3	0	0
2	3	2	1	1	0
2	3	2	2	0	0
2	3	2	3	0	0
2	3	3	1	1	0
2	3	3	2	0	0
2	3	3	3	0	0
3	1	1	1	0	0
3	1	1	2	0	0
3	1	1	3	0	0
3	1	2	1	0	0
3	1	2	2	0	0
3	1	2	3	0	0
3	1	3	1	0	0
3	1	3	2	0	0
3	1	3	3	0	0
3	2	1	1	0	0
3	2	1	2	0	0
3	2	1	3	0	0
3	2	2	1	0	0
3	2	2	2	0	0
3	2	2	3	0	0
3	2	3	1	0	0
3	2	3	2	0	0
3	2	3	3	0	0
3	3	1	1	0	0
3	3	1	2	0	0
3	3	1	3	0	0
3	3	2	1	0	0
3	3	2	2	0	0
3	3	2	3	0	0
3	3	3	1	0	0
3	3	3	2	0	0
3	3	3	3	0	0

## Sheet: Notes
First four columns:
"X - Y"	means:	potential regulatory effect of X on Y; can be negetive ("1"), none ("2"), and positive ("3");
		this is the configuration of numerical tests, i.e. a combination is a way of possible regulation to be tested
Last two columns:
"Transducted cell cycle"	means:	COMPARISON with the cell-cycle status after transduction of Maff/Egr3;
		Agreement ("1") indicates the very way of regulation outlined in the first four columns give rise to
		the cell cycle kinetics agreeing with both the outcomes of Maff and Egr3 transductions;
		Discrepancy ("0") indicates that the output does not fit either of the outcomes of Maff and Egr3 transduction
"qRT-PCR gene expr"	means:	COMPARISON with the relative expressions of cell-cycle genes measured by qRT-PCR (at late leukemia, day 14);
		Agreement ("1") and discrepancy ("0") are likewise to the above
