# Supplementary material for: System modeling reveals the molecular mechanisms of HSC cell cycle alteration mediated by Maff and Egr3 under leukemia
Source: BMC Syst Biol. 2017 Oct 3;11(Suppl 5):91. doi: 10.1186/s12918-017-0467-4 (PMC5629552; doi:10.1186/s12918-017-0467-4)
Supplement: Supplementary file 8 — Model parameters. Symbols, definitions, values, units and references for all model parameters are listed in the table here. (XLS 28 kb) [file 12918_2017_467_MOESM8_ESM.xls]

## Sheet: Model Parameters
Symbol	Definition	value	unit	ref
M	Michaelis constant for transcription rate	10000	N	[1]
kb	binding rate	1e-05	N/min	[1]
kub	unbinding rate	0.1	1/min	[1]
kd	degradation rate	0.05	1/min	[1]
ks_CCND	Synthesis rate of of CCND	1500	N/min	[1]
kud_AKT_CCND	effect of AKT preventing degradation of CCND	0.02	1/min	[2]
ks_CDK46	Synthesis rate of of CDK4 or 6	5000	N/min	[1]
kd_p18_CDK46	effect of p18 promoting degradation of CCND	0.2	1/min	[3]
kd_p19_CDK46	effect of p19 promoting degradation of CCND	0.2	1/min	[3]
ks_p18	base value of synthesis rate of of p18	300	N/min	[3]
ks_E2F_p18	transcription rate of p18 by E2F	300	N/min	[3]
ks_Egr3_p18	transcription rate of p18 by Egr3	500	N/min	[3]
ks_p19	base value of synthesis rate of of p19	10	N/min	[3]
ks_E2F_p19	transcription rate of p19 by E2F	300	N/min	[3]
ks_Egr3_p19	transcription rate of p19 by Egr3	500	N/min
kd_p19	degradation rate of p19 specially	0.1	1/min	[4]
kp_CCNDCDK46	phosphorylation rate of Rb by CCNDCDK46	0.2	N/min	[1]
kdp_Rbp	dephosphorylation rate of Rdp	0.01	N/min	[1]
kp_CCNECDK2	phosphorylation rate of Rbp by CCNECDK2	0.2	N/min	[1]
kdp_Rbpp	dephosphorylation rate of Rdpp	0.01	N/min	[1]
ks_E2F	base value of synthesis rate of of E2F	10	N/min	[1]
ks_E2F_E2F	transcription rate of E2F by E2F itself	600	N/min	[1]
kd_Rb_E2F	effect of Rb promoting degradation of E2F	0.05	1/min	[1]
ks_CCNE	base value of synthesis rate of of CCNE	200	N/min	[1]
ks_E2F_CCNE	transcription rate of CCNE by E2F	800	N/min	[1]
ks_CDK2	Synthesis rate of of CDK2	5000	N/min	[1]
ks_p21	base value of synthesis rate of of p21	20	N/min	[5]
ks_p53_p21	transcription rate of p21 by p53	10000	N/min	[5]
ki_E2F_p53	effect of E2F preventing transcript of p21	5	1/min	[6]
kud_AKT_p21	effect of AKT preventing degradation of p21	0.02	1/min	[2]
kd_p21	degradation rate of p21 specially	0.07	1/min	[2][3]
ks_p27	Synthesis rate of of p27	1500	N/min	[3]
kd_AKT_p27	effect of AKT promoting degradation of p27	0.005	1/min	[1]
kd_CCNECDK2_p27	effect of CCNECDK2 promoting degradation of p27	0.1	1/min	[1]
ks_p53	base value of synthesis rate of of E2F	10	N/min	[6]
ks_p53_p53	transcription rate of p21 by p53 itself	250	N/min	[6]
kd_AKT_p53	effect of AKT promoting degradation of p53	0.05	1/min	[7]
kud_E2F_p53	effect of E2F preventing degradation of p53	0.5	1/min	[8]
ka_AKT	base value of activation rate of AKT	0.2	N/min	[7]
ka_E2F_AKT	activation rate of AKT by E2F	0.5	1/min	[7][8]
ki_AKT	base value of deactivation rate of AKT	0.1	N/min	[7][8]
ki_p53_AKT	deactivation rate of AKT by p53	7.05	1/min	[7][8]
ks_maff	Synthesis rate of of maff	50~-~10000	N/min
ks_Egr3	Synthesis rate of of Egr3	50~1300~10000	N/min
Notes:
1. N: molecules per cell
2. ks_maff=50/10000: low/high Maff expression level; numeric range referred from [1]
3. ks_Egr3=50/1300/10000: low/medium/high Egr3 expression level; numeric range referred from [1]

## Sheet: References
1, Haberichter T, Mädge B, Christopher RA, Yoshioka N, Dhiman A, Miller R, Gendelman R, Aksenov SV, Khalil IG, Dowdy SF A systems biology dynamical model of mammalian G1 cell cycle progression. Mol Syst Biol. 2007;3:84. Epub 2007 Feb 13.
2, F Chang, JT Lee, PM Navolanic, LS Steelman, JG Shelton, WL Blalock, RA Franklin1, and JA McCubrey. Involvement of PI3K/Akt pathway in cell cycle progression, apoptosis, and neoplastic transformation: a target for cancer chemotherapy. Leukemia (2003) 17, 590–603.
3,Iwamoto K, Tashima Y, Hamada H, Eguchi Y, Okamoto M. Mathematical modeling and sensitivity analysis of G1/S phase in the cell cycle including the DNA-damage signal transduction pathway. Biosystems. 2008 Oct-Nov;94(1-2):109-17. doi: 10.1016/j.biosystems.2008.05.016. Epub 2008 Jun 20.
4,Forget A, Ayrault O, den Besten W, Kuo ML, Sherr CJ, Roussel MF. Differential post-transcriptional regulation of two Ink4 proteins, p18 Ink4c and p19 Ink4d. Cell Cycle. 2008 Dec;7(23):3737-46. Epub 2008 Dec 13.
5,Sun T, Yang W, Liu J, Shen P. Modeling the basal dynamics of p53 system. PLoS One. 2011;6(11):e27882. doi: 10.1371/journal.pone.0027882. Epub 2011 Nov 16.
6 Shirley Polager and Doron Ginsberg. p53 and E2f: partners in life and death. Nat Rev Cancer. 2009 Oct;9(10):738-48. doi: 10.1038/nrc2718.
7 KengBoon Wee and Baltazar D. Aguda. Akt versus p53 in a Network of Oncogenes and Tumor Suppressor Genes Regulating Cell Survival and Death. Biophysical Journal Volume 91 August 2006 857–865.
8,Marie Chaussepied and Doron Ginsberg. Transcriptional Regulation of AKT Activation by E2F. Molecular Cell, Vol. 16, 831–837, December 3, 2004
